# Supplementary material for: The Effectiveness of a Novel Air-Barrier Device for Aerosol Reduction in a Dental Environment: Computational Fluid Dynamics Simulation
Source: Bioengineering (Basel). 2023 Aug 8;10(8):947. doi: 10.3390/bioengineering10080947 (PMC10452020; doi:10.3390/bioengineering10080947)
Supplement: Supplementary file 1 [file bioengineering-10-00947-s001.zip]

Archive with 3 entries (3 files):
- bioengineering-2484561-supplementary.pdf
- Supplementary Video S1.mp4
- Supplementary Video S2.mp4
